# Supplementary material for: Transferrin Biosynthesized in the Brain Is a Novel Biomarker for Alzheimer’s Disease
Source: Metabolites. 2021 Sep 10;11(9):616. doi: 10.3390/metabo11090616 (PMC8470343; doi:10.3390/metabo11090616)
Supplement: Supplementary file 1 [file metabolites-11-00616-s001.zip]

Archive with 1 entries (1 files):
- metabolites-1353572-supplementary.pdf
